# Supplementary material for: In Patients Treated by Selective Internal Radiotherapy, Cellular In Vitro Immune Function Is Predictive of Survival
Source: Cancers (Basel). 2023 Aug 11;15(16):4055. doi: 10.3390/cancers15164055 (PMC10452121; doi:10.3390/cancers15164055)
Supplement: Supplementary file 1 [file cancers-15-04055-s001.zip]

Archive with 1 entries (1 files):
- cancers-2513359-supplementary.pdf
